# Supplementary material for: Barriers and facilitators to physical activity: A comparative analysis of transplant athletes competing in high intensity sporting events with other transplant recipients
Source: PLoS One. 2024 Aug 23;19(8):e0307095. doi: 10.1371/journal.pone.0307095 (PMC11343464; doi:10.1371/journal.pone.0307095)
Supplement: S2 File — (XLS) [file pone.0307095.s002.xls]

## Sheet: Reported Barriers and Facilitat
Code	Barriers Physical limitations	Barriers Lack of energy	Barriers Comorbidity	Barriers Lack of strength	Barriers Weight being a barrier	Barriers Age	Barriers Sport injuries	Barriers Lack of motivation	Barriers lack of time	Barriers Other priorities	Barriers Fear complicationsinjury	Barriers Coping	Barriers Goalsgoals priority	Barriers Posttransplant lifeevent	Barriers Travel	Barriers Routinehabit	Barriers Lack of expertise personnel	Barriers Lack of social support	Barriers Family	Barriers Lack of group activity	Barriers Bad weather	Barriers Sideeffect medication	Barriers Financial resources	Barriers Having a child	Barriers Divorcepartner left duringafter transplant	Facilitators Increased energy level	Facilitators Maintainingincreasing muscle strength	Facilitators Wanting to lose weightmaintain wegith	Facilitators Motivation	Facilitators Reinforcement	Facilitators Funpleasure	Facilitators Competition	Facilitators Coping	Facilitators Goalsgoals priority	Facilitators Selfefficacy	Facilitators Travel	Facilitators Routinehabit	Facilitators Consequences of inactivity	Facilitators Transplanted organ	Facilitators Expertise personnel	Facilitators Social support	Facilitators Familyfriends	Facilitators Professionals	Facilitators Group activity	Facilitators Having a dog motivation	Facilitators Having a child	Sex	AgeGroup	TypeofTransplant
P01	0	0	0	0	0	0	0	0	0	0	0	0	0	0	0	0	1	0	0	0	0	0	0	0	0	1	1	0	1	1	1	1	1	1	1	0	1	0	0	0	1	1	0	1	1	0	Male	40-49	Kidney
P02	0	0	0	0	0	0	1	1	1	1	1	0	0	0	0	1	0	0	0	0	1	0	0	0	0	1	1	0	0	1	1	1	1	1	1	0	1	1	0	1	1	1	1	0	1	0	Male	60-69	Bone marrow
P03	0	1	0	0	0	0	0	0	0	0	0	0	0	0	0	0	0	0	1	0	0	1	0	1	0	1	1	0	1	1	1	1	1	1	0	0	1	0	0	1	1	1	1	1	0	1	Male	40-49	Bone marrow
P04	0	0	0	0	0	0	0	0	1	0	1	0	0	0	0	0	1	0	0	1	0	0	0	0	0	1	1	0	1	1	1	1	0	1	1	0	1	0	0	1	1	1	0	1	0	0	Male	50-59	Kidney
P05	1	1	0	1	0	0	0	1	0	0	1	1	0	0	0	0	1	0	1	0	1	1	0	0	0	0	0	0	1	1	1	1	1	1	1	0	1	0	0	1	1	1	1	1	0	0	Female	18-29	Kidney
P06	0	0	0	0	0	1	0	0	0	0	0	0	0	1	0	0	1	0	1	0	0	0	0	0	1	1	1	0	1	1	1	1	1	1	1	1	1	0	0	0	1	1	0	1	0	0	Male	60-69	Bone marrow
P07	0	0	0	0	0	0	0	0	0	0	0	0	0	0	0	0	0	0	0	0	0	0	0	0	0	1	1	1	1	1	1	0	1	1	1	1	1	1	1	1	1	1	1	1	0	0	Male	18-29	Liver
P08	1	1	0	1	1	1	1	0	1	1	1	0	0	1	0	0	0	0	0	0	1	0	1	1	1	1	1	1	1	1	1	1	0	1	1	0	1	1	1	0	1	1	0	1	0	0	Male	50-59	Liver
P09	1	1	0	0	1	0	0	0	0	0	0	0	0	0	0	0	1	0	0	0	0	0	0	0	0	1	1	1	1	1	1	1	1	1	1	0	1	1	0	0	1	1	1	1	0	1	Male	40-49	Bone marrow
P10	1	1	0	1	0	1	0	1	1	1	0	0	0	1	0	0	0	0	0	0	1	0	1	0	0	1	0	0	1	1	1	1	1	1	1	1	1	1	1	1	1	1	1	0	0	0	Male	50-59	Kidney
P11	1	1	0	1	1	1	0	0	1	1	1	0	0	1	0	0	0	1	1	1	0	1	0	0	0	0	1	0	1	1	1	1	1	1	1	1	1	0	0	0	0	0	0	0	1	0	Male	50-59	Kidney
P12	0	0	0	0	0	0	0	0	0	0	1	0	0	0	0	0	0	1	0	0	1	0	0	0	0	1	1	1	1	1	1	1	1	1	1	0	1	1	1	1	1	1	1	1	0	1	Male	18-29	Heart
P13	0	0	0	0	0	0	0	0	1	0	0	1	0	0	0	0	1	0	0	0	1	1	1	1	0	1	1	1	1	1	1	1	1	1	1	1	1	0	0	0	1	1	1	1	0	0	Female	40-49	Kidney
P14	0	0	0	0	0	1	0	0	0	0	0	0	0	0	0	0	1	0	0	0	0	1	0	0	0	1	1	0	1	1	1	0	1	0	1	1	1	0	0	1	1	1	1	1	0	1	Male	60-69	Bone marrow
P15	0	0	0	0	0	0	0	0	1	0	0	0	0	1	0	1	0	0	0	0	0	1	0	0	1	1	1	1	1	1	1	1	1	1	1	0	1	0	0	1	1	1	1	1	0	0	Male	30-39	Kidney
P16	0	0	0	0	0	0	0	1	0	0	0	0	0	0	0	0	1	0	0	0	0	0	0	0	0	1	1	1	1	1	1	1	1	1	1	1	1	1	0	0	1	1	1	1	1	0	Male	30-39	Bone marrow
P17	0	0	0	0	0	0	0	0	0	0	0	0	0	0	0	0	0	0	0	0	0	0	0	0	1	1	1	1	1	1	1	1	1	1	1	1	1	0	1	1	1	1	1	1	1	0	Male	30-39	Bone marrow
P18	0	0	0	0	0	0	0	0	1	0	0	0	0	0	0	0	0	0	0	0	0	0	0	0	0	1	1	1	1	1	1	1	1	1	1	0	1	1	1	1	1	1	1	1	1	0	Female	50-59	Liver
P19	0	0	0	0	0	0	0	0	0	0	0	0	0	0	0	0	0	0	0	0	0	0	0	0	0	1	1	1	1	1	1	1	1	1	1	0	1	1	0	1	1	1	1	1	0	0	Male	50-59	Heart
P20	0	0	0	0	0	0	0	0	0	0	0	0	0	0	0	0	0	0	0	0	0	1	0	0	0	1	1	1	1	1	1	1	1	1	1	0	1	0	0	1	1	1	1	1	0	0	Male	60-69	Heart
P21	1	0	0	0	0	1	0	0	0	0	1	0	0	0	0	0	0	0	0	0	0	0	0	0	0	1	1	1	1	1	1	0	0	1	1	0	1	0	0	1	1	1	1	1	0	0	Male	50-59	Liver
P22	0	0	0	0	0	0	0	0	0	0	0	0	0	0	0	0	0	0	0	0	0	0	1	0	0	0	1	0	1	0	1	0	1	0	0	0	1	0	0	1	1	1	1	1	0	0	Male	50-59	Bone marrow
P23	0	0	0	0	0	0	0	0	1	0	0	0	0	0	0	0	1	0	0	0	0	0	0	0	0	1	1	1	1	1	1	1	1	1	1	0	1	1	1	1	1	1	1	1	0	0	Male	50-59	Kidney
P24	0	0	0	0	0	0	0	1	1	1	0	0	0	0	0	0	0	0	1	0	0	0	0	0	1	1	1	1	1	1	1	1	1	0	1	0	1	0	1	1	1	1	1	1	0	0	Male	60-69	Kidney
P25	0	0	0	0	0	0	0	0	0	0	0	0	0	0	0	0	0	0	0	0	0	0	0	0	0	1	1	1	1	1	1	1	1	1	1	0	1	0	0	1	1	1	1	1	0	0	Male	40-49	Liver
P26	1	1	0	0	0	0	0	0	0	0	0	0	0	0	0	0	0	0	0	0	0	1	0	0	0	1	1	0	1	1	1	1	1	1	1	0	1	1	1	1	1	1	1	1	1	0	Male	50-59	Liver
P27	1	1	0	1	0	0	0	1	1	0	1	0	0	0	0	0	0	0	0	0	0	0	0	0	1	0	0	0	0	1	1	0	0	0	0	0	1	1	0	1	1	1	1	1	1	0	Female	30-39	Bone marrow
Average	0.296296	0.296296	0	0.185185	0.111111	0.222222	0.0740741	0.222222	0.407407	0.185185	0.296296	0.0740741	0	0.185185	0	0.0740741	0.333333	0.0740741	0.185185	0.0740741	0.222222	0.296296	0.148148	0.111111	0.222222	0.851852	0.888889	0.555556	0.925926	0.962963	1	0.814815	0.851852	0.851852	0.888889	0.296296	1	0.444444	0.333333	0.740741	0.962963	0.962963	0.814815	0.888889	0.296296	0.148148
SD	0.465322	0.465322	0	0.395847	0.320256	0.423659	0.26688	0.423659	0.500712	0.395847	0.465322	0.26688	0	0.395847	0	0.26688	0.480384	0.26688	0.395847	0.26688	0.423659	0.465322	0.362014	0.320256	0.423659	0.362014	0.320256	0.50637	0.26688	0.19245	0	0.395847	0.362014	0.362014	0.320256	0.465322	0	0.50637	0.480384	0.446576	0.19245	0.19245	0.395847	0.320256	0.465322	0.362014
Sum	8	8	0	5	3	6	2	6	11	5	8	2	0	5	0	2	9	2	5	2	6	8	4	3	6	23	24	15	25	26	27	22	23	23	24	8	27	12	9	20	26	26	22	24	8	4
[truncated: 4 more columns]

## Sheet: Van Adrichem synthetic data
	Heart-tx	Lung-tx	Kidney-tx	Liver-tx	Total
	n=4	n=4	n=4	n=4	N=16
Barriers
Physical limitations	4	3	4	4	15
Energy level	2	2	4	4	12
Fear	3	2	2	2	9
Comorbidity	2	1	3	2	8
Side-effects medication	1	0	2	3	6
Bad weather	1	2	1	2	6
Social role	2	0	1	2	5
Post-transplant life-events	1	0	2	1	4
Age	2	0	0	1	3
Financial resources	1	0	2	0	3
Neutral
Self-efficacy	3	3	3	4	13
Expertise of personnel	4	4	3	2	13
Group activity	2	0	1	1	4
Facilitators
Motivation	4	4	4	4	16
Goals/goal priority	4	4	3	4	15
Coping	4	3	4	4	15
Routine/habit	4	4	3	3	14
Consequences of (in)activity	3	3	4	4	14
Transplanted organ	3	3	3	1	10
Social support	1	3	2	3	9
Strength	2	2	2	2	8
Weight	1	0	2	2	5
Tx, transplantation
Source: Van Adrichem et al. (2016). S1 Table. Distribution of mentioned barriers and facilitators across transplant recipient groups. https://journals.plos.org/plosone/article/file?type=supplementary&id=10.1371/journal.pone.0162725.s002
Proposed synthetic data*
		Barriers	Physical limitations	Energy level	Fear	Comorbidity	Side-effects medication	Bad weather	Social role	Post-transplant life-events	Age	Financial resources	Neutral	Self-efficacy	Expertise of personnel	Group activity	Facilitators	Motivation	Goals/goal priority	Coping	Routine/habit	Consequences of (in)activity	Transplanted organ	Social support	Strength	Weight	Tx, transplantation
A1			1	1	1	1	1	1	1	1	1	1		1	1	1		1	1	1	1	1	1	1	0	0
A2			1	1	1	1	0	0	1	0	1	0		1	1	1		1	1	1	1	1	1	0	0	0
A3			1	0	1	0	0	0	0	0	0	0		1	1	0		1	1	1	1	1	1	0	1	0
A4			1	0	0	0	0	0	0	0	0	0		0	1	0		1	1	1	1	0	0	0	1	1
A5			1	1	1	1	0	1	0	0	0	0		0	1	0		1	1	0	1	0	0	0	0	0
A6			1	1	1	0	0	1	0	0	0	0		1	1	0		1	1	1	1	1	1	1	0	0
A7			1	0	0	0	0	0	0	0	0	0		1	1	0		1	1	1	1	1	1	1	1	0
A8			0	0	0	0	0	0	0	0	0	0		1	1	0		1	1	1	1	1	1	1	1	0
A9			1	1	1	1	1	1	1	1	0	1		1	1	1		1	1	1	1	1	1	1	1	1
A10			1	1	1	1	1	0	0	1	0	1		1	1	0		1	1	1	1	1	1	1	1	1
A11			1	1	0	1	0	0	0	0	0	0		1	1	0		1	1	1	1	1	1	0	0	0
A12			1	1	0	0	0	0	0	0	0	0		0	0	0		1	0	1	0	1	0	0	0	0
A13			1	1	1	1	1	1	1	1	1	0		1	1	1		1	1	1	1	1	1	0	0	0
A14			1	1	1	1	1	1	1	0	0	0		1	1	0		1	1	1	1	1	0	1	0	0
A15			1	1	0	0	1	0	0	0	0	0		1	0	0		1	1	1	1	1	0	1	1	1
A16			1	1	0	0	0	0	0	0	0	0		1	0	0		1	1	1	0	1	0	1	1	1
Total	N=16		15	12	9	8	6	6	5	4	3	3		13	13	4		16	15	15	14	14	10	9	8	5
Heart-tx	n=4		4	2	3	2	1	1	2	1	2	1		3	4	2		4	4	4	4	3	3	1	2	1
Lung-tx	n=4		3	2	2	1	0	2	0	0	0	0		3	4	0		4	4	3	4	3	3	3	2	0
Kidney-tx	n=4		4	4	2	3	2	1	1	2	0	2		3	3	1		4	3	4	3	4	3	2	2	2
Liver-tx	n=4		4	4	2	2	3	2	2	1	1	0		4	2	1		4	4	4	3	4	1	3	2	2
Original data set Van Adrichem			15	12	9	8	6	6	5	4	3	3		13	13	4		16	15	15	14	14	10	9	8	5
Check for similarity with original data			CORRECT	CORRECT	CORRECT	CORRECT	CORRECT	CORRECT	CORRECT	CORRECT	CORRECT	CORRECT		CORRECT	CORRECT	CORRECT		CORRECT	CORRECT	CORRECT	CORRECT	CORRECT	CORRECT	CORRECT	CORRECT	CORRECT
* As only aggregated data per transplant recipient group were publicly available in Van Adrichem et al. (2006) we generated a synthetic dataset matching the exact proportions reported per respective barrier and facilitator. For example, from this S1 Table it can be concluded that 4 out of 4 heart Tx had physical barriers, and 2 out of 4 had energy level barriers, etc.. As MWU analyses non-normal …

## Sheet: Legenda
Code from Van Adrichem et al.	Type of data	Number of values	Values
Code	String	1 to 27	1 to 27
Barriers_Physical_limitations	Numeric	1	1 = present, 0 = not present
Barriers_Lack_of_energy	Numeric	1	1 = present, 0 = not present
Barriers_Comorbidity	Numeric	1	1 = present, 0 = not present
Barriers_Lack_of_strength	Numeric	1	1 = present, 0 = not present
Barriers_Weight_being_a_barrier	Numeric	1	1 = present, 0 = not present
Barriers_Age	Numeric	1	1 = present, 0 = not present
Barriers_Sport_injuries	Numeric	1	1 = present, 0 = not present
Barriers_Lack_of_motivation	Numeric	1	1 = present, 0 = not present
Barriers__lack_of_time	Numeric	1	1 = present, 0 = not present
Barriers__Other_priorities	Numeric	1	1 = present, 0 = not present
Barriers_Fear_complicationsinjury	Numeric	1	1 = present, 0 = not present
Barriers_Coping	Numeric	1	1 = present, 0 = not present
Barriers_Goalsgoals_priority	Numeric	1	1 = present, 0 = not present
Barriers_Posttransplant_lifeevent	Numeric	1	1 = present, 0 = not present
Barriers_Travel	Numeric	1	1 = present, 0 = not present
Barriers_Routinehabit	Numeric	1	1 = present, 0 = not present
Barriers_Barriers	Numeric	1	1 = present, 0 = not present
Barriers_Lack_of_expertise_personnel	Numeric	1	1 = present, 0 = not present
Barriers_Lack_of_social_support	Numeric	1	1 = present, 0 = not present
Barriers_Family	Numeric	1	1 = present, 0 = not present
Barriers_Lack_of_group_activity	Numeric	1	1 = present, 0 = not present
Barriers_Bad_weather	Numeric	1	1 = present, 0 = not present
Barriers_Sideeffect_medication	Numeric	1	1 = present, 0 = not present
Barriers_Financial_resources	Numeric	1	1 = present, 0 = not present
Barriers_Having_a_child	Numeric	1	1 = present, 0 = not present
Barriers_Divorcepartner_left_duringafter_transplant	Numeric	1	1 = present, 0 = not present
Facilitators_Increased_energy_level	Numeric	1	1 = present, 0 = not present
Facilitators_Maintainingincreasing_muscle_strength	Numeric	1	1 = present, 0 = not present
Facilitators_Wanting_to_lose_weightmaintain_wegith	Numeric	1	1 = present, 0 = not present
Facilitators_Motivation	Numeric	1	1 = present, 0 = not present
Facilitators__Reinforcement	Numeric	1	1 = present, 0 = not present
Facilitators__Funpleasure	Numeric	1	1 = present, 0 = not present
Facilitators__Competition	Numeric	1	1 = present, 0 = not present
Facilitators_Coping	Numeric	1	1 = present, 0 = not present
Facilitators_Goalsgoals_priority	Numeric	1	1 = present, 0 = not present
Facilitators_Selfefficacy	Numeric	1	1 = present, 0 = not present
Facilitators_Travel	Numeric	1	1 = present, 0 = not present
Facilitators_Routinehabit	Numeric	1	1 = present, 0 = not present
Facilitators_Consequences_of_inactivity	Numeric	1	1 = present, 0 = not present
Facilitators_Transplanted_organ	Numeric	1	1 = present, 0 = not present
Facilitators_Facilitators	Numeric	1	1 = present, 0 = not present
Facilitators_Expertise_personnel	Numeric	1	1 = present, 0 = not present
Facilitators_Social_support	Numeric	1	1 = present, 0 = not present
Facilitators__Familyfriends	Numeric	1	1 = present, 0 = not present
Facilitators__Professionals	Numeric	1	1 = present, 0 = not present
Facilitators__Group_activity	Numeric	1	1 = present, 0 = not present
Facilitators_Having_a_dog_motivation	Numeric	1	1 = present, 0 = not present
Facilitators_Having_a_child	Numeric	1	1 = present, 0 = not present
Sex	String	6	Gender
AgeGroup	String	5	Age Group
TypeofTransplant	String	11	Type of Transplant
Facilitators_combined	Numeric	8	Facilitators of PA
Barriers_combined	Numeric	8	Barriers to PA
Yearssincetransplant	Numeric	8
